# Supplementary material for: Antiseptic Agents for Chronic Wounds: A Systematic Review
Source: Antibiotics (Basel). 2022 Mar 6;11(3):350. doi: 10.3390/antibiotics11030350 (PMC8944418; doi:10.3390/antibiotics11030350)
Supplement: Supplementary file 1 [file antibiotics-11-00350-s001.zip]

Archive with 1 entries (1 files):
- antibiotics-1582167-supplementary.pdf
